# Supplementary material for: Contrasting Proteomic and Metabolomic Responses of Bermudagrass to Drought and Salt Stresses
Source: Front Plant Sci. 2016 Nov 11;7:1694. doi: 10.3389/fpls.2016.01694 (PMC5105639; doi:10.3389/fpls.2016.01694)
Supplement: Supplementary file 2 [file Table1.XLSX]

## Sheet: details of diffenent expressin 
	Spot No.	Protein ID	Accession	The. [Mr(KD)/pI]	Exp. [Mr(KD)/pI]	Score	Score threshold	Sequence coverage	Homologous protein [species]	Homologous protein in Arabidopsis	Arabidopsis accession	Observed	Mr(expt)	Mr(calc)	ppm	Start		End	Miss	Ions	Petide
	1	1105	gi|473825951	26.3/6.32	11.65/4.69	81	66	0.11	Peroxiredoxin-2E-1, chloroplastic [Triticum urartu]	Thioredoxin superfamily protein	AT3G52960	1319.71	1318.7	1318.7245	-15.33	214	-	225	1	---	R.RYALLADDGVVK.V
												1839.83	1838.8275	1838.8655	-20.69	153	-	169	0	63	K.GVDTVACVSVNDAFVMR.A
												1855.8194	1854.8121	1854.8605	-26.07	153	-	169	0	---	K.GVDTVACVSVNDAFVMR.A + Oxidation (M)
	2	1403	gi|226506138	12.6/8.54	24.23/4.42	68	66	0.39	LOC100280486 [Zea mays]	Yippee family putative zinc-binding protein	AT4G27745	888.4335	887.4262	887.4535	-30.69	1	-	8	0	---	-.MAELVGPR.V + Oxidation (M)
												905.4454	904.4381	904.4627	-27.23	29	-	36	1	---	K.AFQGRNGR.A
												1974.8868	1973.8796	1973.8580	10.9	1	-	16	1	---	-.MAELVGPRVYSCCTCR.N + Oxidation (M)
												1990.9538	1989.9465	1990.0095	-31.63	37	-	54	1	---	R.AFLFSHAMNVVVGAKEDR.H
	3	1404	gi|473997750	23.7/4.62	21.41/4.28	162	66	0.16	31 kDa ribonucleoprotein, chloroplastic [Triticum urartu]	RBP31, ATRBP31, CP31, ATRBP33	AT4G24770	889.4237	888.4165	888.4276	-12.54	89	-	95	0	---	K.AVEMFHR.Y
												905.4178	904.4105	904.4225	-13.31	89	-	95	0	---	K.AVEMFHR.Y + Oxidation (M)
												1625.7626	1624.7553	1624.7733	-11.07	34	-	47	0	74	K.VYVGNLPYDVDSER.L
												1661.8117	1660.8045	1660.8209	-9.92	128	-	141	0	62	R.IYVGNLPWQVDDSR.L
	4	2308	gi|256708477	27.7/6.71	17.43/4.88	167	73	0.15	Chitinase [Leymus chinensis]	PR3, basic chitinase	AT3G12500	932.4316	931.4243	931.4182	6.62	45	-	52	0	---	R.DNSLCPAR.G
												1624.76	1623.7508	1623.7892	-23.66	113	-	126	1	70	K.EEINKATSPPYYGR.G
												1909.89	1908.8877	1908.8966	-4.68	82	-	99	0	65	R.ELAAFFGQTSHETTGGTR.G
	5	2605	gi|226506270	28.8/5.53	27.78/4.76	114	66	0.08	LOC100284771 [Zea mays]	Ribose 5-phosphate isomerase, type A protein	AT3G04790	1030.5063	1029.4991	1029.5454	-45.06	200	-	208	1	---	K.EEGVEAKLR.F
												1063.5722	1062.5650	1062.5961	-29.31	158	-	166	0	36	K.FIVIVDETK.L
												1519.7619	1518.7546	1518.7929	-25.22	194	-	206	1	55	R.LQELFKEEGVEAK.L
	6	2606	gi|161728801	30.4/5.8	27.07/4.84	149	75	0.15	33kDa oxygen evolving protein of photosystem II [Oedogonium obesum]	PSBO2, PSBO-2, OEC33, photosystem II subunit O-2	AT3G50820	1063.6040	1062.5968	1062.5458	48.0	199	-	208	1	---	R.GSSFLDPKGR.G
												1732.7954	1731.7882	1731.8104	-12.87	183	-	198	0	13	K.GTLEGFSGDFTVPSYR.G
												2044.9492	2043.9419	2043.9749	-16.15	151	-	169	0	112	K.EEDGIDYAPVTVQLPGGER.V
	7	2801	gi|113623664	46.8/4.82	45.05/4.71	166	66	0.14	Os08g0382400 [Oryza sativa Japonica Group]	CYP38, ATCYP38, cyclophilin 38	AT3G01480	1144.5879	1143.5806	1143.5884	-6.77	159	-	168	1	---	K.RANGEELLDK.L
												1158.5272	1157.5199	1157.5175	2.06	271	-	279	0	---	K.FYDGMEIQR.A
												1174.5357	1173.5284	1173.5125	13.6	271	-	279	0	---	K.FYDGMEIQR.A + Oxidation (M)
												1286.6199	1285.6126	1285.6125	0.08	270	-	279	1	---	R.KFYDGMEIQR.A
												1378.6370	1377.6297	1377.5983	22.8	238	-	248	0	---	K.DNPNLEDCVFR.I
												1426.7008	1425.6935	1425.6897	2.65	338	-	350	0	---	K.LPFNAFGTMAMAR.D
												1442.6912	1441.6839	1441.6846	-0.50	338	-	350	0	---	K.LPFNAFGTMAMAR.D + Oxidation (M)
												1615.7986	1614.7913	1614.7849	3.98	368	-	382	0	42	K.ESELTPSNANILDGR.Y
												1619.7850	1618.7777	1618.7773	0.23	236	-	248	1	54	K.IKDNPNLEDCVFR.I
	8	3304	gi|514765640	27.4/8.85	17.97/5.11	77	66	0.09	oxygen-evolving enhancer protein 2, chloroplastic-like [Setaria italica]	PSBP-1, OEE2, PSII-P, OE23, photosystem II subunit P-1	AT1G06680	1215.6671	1214.6598	1214.6295	24.9	199	-	208	0	63	K.QYYSVSVLTR.T
												1572.7652	1571.7579	1571.7436	9.12	1	-	14	0	---	-.MASTSCFLLQSTAR.L
	9	3803	gi|544328985	45.1/5.51	44.39/4.88	237	66	0.28	unnamed protein product [Oryza sativa Japonica Group]	CHLI2, CHL I2, CHLI-2, magnesium chelatase i2	AT5G45930	1048.5426	1047.5353	1047.5205	14.1	103	-	112	0	---	K.IGGVMIMGDR.G
												1066.5771	1065.5698	1065.5567	12.3	243	-	252	0	54	R.EGISISHPAR.F
												1140.6727	1139.6654	1139.6550	9.12	122	-	131	0	64	R.SLVDLLPDIR.V
												1202.6192	1201.6119	1201.6026	7.70	274	-	284	0	41	R.FGMHAQVGTVR.D
												1218.6129	1217.6057	1217.5975	6.66	274	-	284	0	---	R.FGMHAQVGTVR.D + Oxidation (M)
												1530.7851	1529.7778	1529.7759	1.22	169	-	182	0	---	K.ITMVDLPLGATEDR.V
												1546.7897	1545.7824	1545.7709	7.47	169	-	182	0	---	K.ITMVDLPLGATEDR.V + Oxidation (M)
												2165.0498	2164.0425	2164.0623	-9.13	73	-	91	0	---	K.ESQRPVYPFAAIVGQDEMK.L
												2353.2245	2352.2172	2352.2437	-11.27	253	-	273	0	---	R.FILIGSGNPEEGELRPQLLDR.F
												2370.0781	2369.0708	2369.0846	-5.81	132	-	153	0	---	R.VVVGDPFNSDPDDPEVMGPEVR.E
	10	3804	gi|13569643	21.7/4.78	47.95/5.17	213	66	0.22	ribulose-1,5-bisphosphate carboxylase activase [Oryza sativa Indica Group]	RCA , rubisco activase	AT2G39730	940.4784	939.4711	939.4603	11.5	54	-	60	0	45	K.FYWAPTR.D
												1868.9369	1867.9296	1867.9469	-9.25	84	-	100	0	80	K.IVDSFPGQSIDFFGALR.A
												2089.1393	2088.1320	2088.1619	-14.34	29	-	47	0	52	R.VPIIVTGNDFSTLYAPLIR.D
	11	3902	gi|357167236	61.2/5.06	66.99/4.98	158	73	0.1	RuBisCO large subunit-binding protein subunit alpha, chloroplastic-like [Brachypodium distachyon]	Chaperonin-60alpha (CPN60A)	AT2G28000	763.3880	762.3807	762.3660	19.2	313	-	319	0	---	K.APSFGER.R
												1043.5712	1042.5640	1042.5771	-12.62	84	-	93	0	9	K.VVNDGVTIAR.A
												1167.6773	1166.6700	1166.6772	-6.15	59	-	70	0	67	K.LANAVGVTLGPR.G
												1290.6088	1289.6015	1289.6099	-6.53	416	-	427	0	---	K.VGAATETELEDR.Q
												1885.0038	1883.9965	1883.9953	0.67	339	-	356	0	49	K.DLGLLVENATVDQLGTAR.K
	12	3906	gi|134102	57.7/4.83	68.26/5.16	135	66	0.09	RuBisCO large subunit-binding protein subunit alpha, chloroplastic; 60 kDa chaperonin subunit alpha; AltName:,CPN-60 alpha [Triticum aestivum]	CPN60A, CH-CPN60A, SLP , chaperonin-60alpha	AT2G28000	1043.5801	1042.5728	1042.5771	-4.11	49	-	58	0	---	K.VVNDGVTIAR.A
												1167.6763	1166.6690	1166.6772	-6.96	24	-	35	0	57	K.LANAVGVTLGPR.G
												1553.8168	1552.8095	1552.8824	-46.96	232	-	244	0	---	K.EIIPLLEQTTQLR.C
												1885.0046	1883.9973	1883.9953	1.09	304	-	321	0	55	K.DLGLLVENATVDQLGTAR.K
	13	3907	gi|406034834	52.5/6.14	64.01/5.15	236	66	0.26	ribulose-bisphosphate carboxylase, partial (chloroplast) [Neyraudia reynaudiana]	RBCL, ribulose-bisphosphate carboxylases	ATCG00490	898.4192	897.4119	897.4028	10.2	299	-	305	0	---	K.NHGMHFR.V
												912.4799	911.4726	911.4647	8.65	289	-	296	0	---	R.AMHAVIDR.Q
												971.4432	970.4359	970.4001	37.0	181	-	187	0	---	R.ACYECLR.G
												1021.5496	1020.5423	1020.5240	17.9	26	-	34	0	---	K.DTDILAAFR.V
												1116.5912	1115.5839	1115.5757	7.38	415	-	424	0	---	R.VALEACVQAR.N
												1187.6726	1186.6653	1186.6571	6.92	279	-	288	0	68	R.DNGLLLHIHR.A
												1293.6919	1292.6846	1292.6799	3.67	333	-	343	0	---	R.EMTLGFVDLLR.D
												1385.7100	1384.7027	1384.7714	-49.59	128	-	139	1	---	R.LEDLRIPPAYAK.T
												1451.6344	1450.6271	1450.6147	8.58	195	-	206	0	---	K.DDENVNSQPFMR.W
												1465.7578	1464.7506	1464.7474	2.18	140	-	152	0	72	K.TFQGPPHGIQVER.D
												1824.8788	1823.8715	1823.8182	29.2	230	-	245	0	---	K.GHYLNATAATCEEMIK.R + Oxidation (M)
												2097.0855	2096.0782	2096.1061	-13.33	279	-	296	1	---	R.DNGLLLHIHRAMHAVIDR.Q + Oxidation (M)
												2170.0569	2169.0496	2168.9797	32.3	188	-	206	1	---	R.GGLDFTKDDENVNSQPFMR.W
	14	4301	gi|514728419	26.4/8.67	18.1/5.25	205	66	0.47	30S ribosomal protein 2, chloroplastic-like isoform X2 [Setaria italica]	RNA-binding (RRM/RBD/RNP motifs) family protein	AT3G52150	931.5691	930.5618	930.5287	35.6	71	-	78	0	---	K.LYVGNIPR.T
												947.5214	946.5141	946.4720	44.6	79	-	86	0	---	R.TVTNDELR.D
												1389.6821	1388.6748	1388.6394	25.5	98	-	108	1	---	R.AEVMYDKYTNR.S
												1503.8116	1502.8043	1502.7729	20.9	142	-	154	0	104	K.VNVTESFLPNIDR.S
												1692.8300	1691.8227	1691.8043	10.9	155	-	169	0	---	R.SAPEPEPVFVDSQYK.V
												1744.9721	1743.9648	1743.9519	7.41	140	-	154	1	---	K.IKVNVTESFLPNIDR.S
												1859.9386	1858.9313	1858.9901	-31.62	71	-	86	1	---	K.LYVGNIPRTVTNDELR.D
												2970.4370	2969.4297	2969.4440	-4.83	112	-	139	1	---	R.FGFVTMSTVEEANAAIEALNETEVGGRK.I
												3361.6201	3360.6129	3360.5786	10.2	210	-	240	0	---	K.GYGFVTFSSEEEVEAAVATFNNAELEGQPIR.V
	15	4405	gi|255561530	29.7/6.46	22.68/5.28	102	73	0.06	Adenylate kinase, putative [Ricinus communis]	Adenosine monophosphate kinase 2 (AMK2)	AT5G47840	2085.0512	2084.0439	2084.0327	5.38	154	-	171	0	94	R.LLQPDAQENGWLLDGYPR.S
	16	4504	gi|113632010	32.7/6.96	25.11/5.27	130	66	0.11	Os09g0535000 [Oryza sativa Japonica Group]	TIM, PDTPI , triosephosphate isomerase	AT2G21170	954.4951	953.4878	953.4760	12.4	55	-	62	0	---	K.FFVGGNWK.C
												1401.7580	1400.7507	1400.7333	12.4	172	-	183	0	106	K.VIACIGELLEER.E
												1577.8509	1576.8436	1576.8461	-1.54	287	-	301	1	---	K.GPDFATIINSVTSKK.V
	17	4505	gi|255674406	25.8/7.63	26.22/5.26	283	66	0.15	Os03g0279950 [Oryza sativa Japonica Group]	PPL2, PsbP-like protein 2	AT2G39470	1342.7344	1341.7271	1341.6928	25.6	199	-	209	0	66	R.YYTLIVTANER.R
												1398.6773	1397.6700	1397.6252	32.1	100	-	111	0	---	R.DFDFLGHDSAFK.D
												1505.7000	1504.6928	1504.6623	20.3	88	-	99	0	68	K.DGYSYLYPADWR.D
												1669.7887	1668.7814	1668.7533	16.9	100	-	113	1	109	R.DFDFLGHDSAFKDR.N
	18	4807	gi|13569643	21.7/4.78	42.33/5.36	138	66	0.25	ribulose-1,5-bisphosphate carboxylase activase [Oryza sativa Indica Group]	RCA , rubisco activase	AT2G39730	895.4285	894.4213	894.4083	14.5	103	-	109	0	---	R.VYDDEVR.K
												940.4700	939.4627	939.4603	2.62	54	-	60	0	---	K.FYWAPTR.D
												1868.9555	1867.9482	1867.9469	0.73	84	-	100	0	73	K.IVDSFPGQSIDFFGALR.A
												2089.1624	2088.1551	2088.1619	-3.25	29	-	47	0	29	R.VPIIVTGNDFSTLYAPLIR.D
	19	4906	RUBB_SECCE	53.7/4.88	71.0/5.28	138	66	0.15	RuBisCO large subunit-binding protein subunit beta, chloroplastic (Fragment) OS=Secale cereale GN=CPN60 PE=2 SV=1	Chaperonin 60 beta	AT1G55490	733.3893	732.3820	732.3555	36.2	231	-	237	0	---	K.APGFGER.K
												743.4560	742.4487	742.4337	20.2	393	-	399	0	---	K.VGAEIVR.R
												959.5104	958.5031	958.5084	-5.44	126	-	134	0	---	K.GVVTLEEGR.S
												1087.6093	1086.6020	1086.6033	-1.22	125	-	134	1	---	R.KGVVTLEEGR.S
												1284.7195	1283.7122	1283.7085	2.92	185	-	195	0	51	R.DLINVLEEAIR.G
												1700.8964	1699.8891	1699.8927	-2.14	358	-	374	0	27	K.AAVEEGIVVGGGCTLLR.L
												2819.5149	2818.5077	2818.4964	3.99	239	-	264	1	---	K.TQYLDDIAILTGGTVIRDEVGLTLDK.A
	20	4908	gi|514759641	62.1/5.43	60.95/5.37	187	66	0.13	chaperonin 60 subunit beta 2, chloroplastic-like isoform X2 [Setaria italica]	TCP-1/cpn60 chaperonin family protein	AT3G13470	1284.7114	1283.7041	1283.7085	-3.43	265	-	275	0	78	R.DLINVLEEAIR.G
												1295.7373	1294.7300	1294.7357	-4.41	140	-	152	0	12	K.VVAAGANPVQITR.G
												1320.6868	1319.6795	1319.7085	-21.96	71	-	82	1	---	R.NVVLESKYGSPK.I
												1700.8809	1699.8736	1699.8927	-11.24	438	-	454	0	57	K.AAVEEGIVVGGGCTLLR.L
												1862.9940	1861.9867	1862.0149	-15.13	319	-	335	0	---	K.TQYLDDIAILTGATVIR.D
												2819.4371	2818.4299	2818.4964	-23.60	319	-	344	1	---	K.TQYLDDIAILTGATVIRDEVGLSLDK.A
	21	4912	gi|113595942	54.1/5.07	59.73/5.26	311	66	0.36	Os06g0568200 [Oryza sativa Japonica Group]	ATPase, V1 complex, subunit B protein	AT4G38510	921.4749	920.4676	920.4386	31.6	382	-	390	0	---	K.SAIGEGMTR.R
												1088.6061	1087.5989	1087.5696	26.9	96	-	105	0	---	K.TPVSLDMLGR.I
												1157.5661	1156.5589	1156.5513	6.53	440	-	449	0	---	K.FVTQGAYDTR.N
												1213.4908	1212.4836	1212.4717	9.79	225	-	234	0	---	R.DFEENGSMER.V
												1229.6595	1228.6522	1228.6412	9.01	58	-	68	1	---	R.RGQVLEVDGEK.A
												1285.6332	1284.6259	1284.6463	-15.83	439	-	449	1	---	R.KFVTQGAYDTR.N
												1596.9208	1595.9135	1595.9035	6.28	365	-	378	0	76	R.QIYPPINVLPSLSR.L
												1715.9419	1714.9346	1714.9254	5.39	235	-	249	0	86	R.VTLFLNLANDPTIER.I
												1912.8980	1911.8908	1911.8713	10.2	300	-	315	0	---	R.GYPGYMYTDLATIYER.A
												2051.0010	2049.9937	2049.9868	3.38	391	-	408	1	---	R.RDHSDVSNQLYANYAIGK.D
												2178.1544	2177.1471	2177.1415	2.57	164	-	183	0	---	K.IPLFSAAGLPHNEIAAQICR.Q
												2469.1846	2468.1773	2468.1927	-6.22	139	-	160	0	---	R.TYPEEMIQTGISTIDVMNSIAR.G
												2772.3800	2771.3727	2771.3905	-6.41	415	-	438	1	---	K.AVVGEEALSSEDLLYLEFLDKFER.K
	22	4918	HSP7C_PETHY	71.6/5.11	75.22/5.29	156	66	0.29	Heat shock cognate 70 kDa protein OS=Petunia hybrida GN=HSP70 PE=2 SV=1	Heat shock cognate protein 70-1	AT5G02500	1228.6328	1227.6255	1227.6207	3.89	29	-	39	0	---	R.VEIIANDQGNR.T
												1231.6580	1230.6508	1230.6391	9.50	164	-	175	0	---	K.DAGVIAGLNVMR.I + Oxidation (M)
												1313.6292	1312.6220	1312.6122	7.48	308	-	317	0	21	R.FEELNMDLFR.K
												1329.6413	1328.6340	1328.6071	20.3	308	-	317	0	---	R.FEELNMDLFR.K + Oxidation (M)
												1374.6138	1373.6066	1373.6033	2.34	546	-	556	0	---	K.NALENYAYNMR.N + Oxidation (M)
												1473.6986	1472.6914	1472.6784	8.83	40	-	52	0	---	R.TTPSYVGFTDTER.L
												1540.7608	1539.7535	1539.7504	2.05	306	-	317	1	---	R.ARFEELNMDLFR.K
												1675.7398	1674.7325	1674.7234	5.42	227	-	242	0	---	K.ATAGDTHLGGEDFDNR.M
												1680.8394	1679.8321	1679.8267	3.21	145	-	159	0	25	K.NAVVTVPAYFNDSQR.Q
												2574.2030	2573.1957	2573.2609	-25.32	368	-	393	0	---	K.SINPDEAVAYGAAVQAAILSGEGNEK.V
												2588.2220	2587.2147	2587.2126	0.82	5	-	28	0	---	K.GEGPAIGIDLGTTYSCVGVWQHDR.V
												2658.2797	2657.2724	2657.2609	4.33	431	-	453	0	---	K.EQVFSTYSDNQPGVLIQVYEGER.A
												3025.5351	3024.5278	3024.4815	15.3	279	-	305	0	---	R.TLSSTAQTTIEIDSLYEGIDFYSTITR.A
	23	4922	gi|150035719	35.2/5.52	77.81/5.38	302	73	0.62	ATP synthase beta subunit [Bouteloua curtipendula]	ATP synthase subunit beta (ATPB)	ATCG00480	1019.4509	1018.4436	1018.4468	-3.10	318	-	325	0	---	K.DHYETAQR.V
												1201.6903	1200.6830	1200.6979	-12.40	90	-	99	1	---	K.VVDLLAPYRR.G
												1222.5839	1221.5766	1221.5846	-6.51	11	-	22	0	---	R.AVAMSATDGLMR.G
												1328.6743	1327.6670	1327.6633	2.77	127	-	140	0	38	K.AHGGVSVFGGVGER.T
												1416.7214	1415.7141	1415.7157	-1.11	314	-	325	1	---	R.IVGKDHYETAQR.V
												1433.7696	1432.7623	1432.7674	-3.58	213	-	226	0	14	R.FVQAGSEVSALLGR.M
												1471.7607	1470.7534	1470.7541	-0.44	184	-	196	0	11	R.VGLTALTMAEYFR.D
												1486.6669	1485.6597	1485.6592	0.34	141	-	152	1	---	R.TREGNDLYMEMK.E
												1601.8076	1600.8003	1600.8031	-1.79	167	-	181	0	22	K.VALVYGQMNEPPGAR.M
												1949.0412	1948.0339	1948.0418	-4.05	197	-	212	1	---	R.DVNKQDVLLFIDNIFR.F
												2061.0177	2060.0104	2060.0248	-7.01	295	-	313	0	---	K.GIYPAVDPLDSTSTMLQPR.I
												2097.0917	2096.0845	2096.0936	-4.36	23	-	44	0	13	R.GMEVIDTGAPLSVPVGGATLGR.I
												2282.0697	2281.0625	2281.0719	-4.11	227	-	247	0	---	R.MPSAVGYQPTLSTEMGSLQER.I
												2722.4255	2721.4182	2721.4126	2.04	45	-	69	0	---	R.IFNVLGEPIDNLGPVDTSATFPIHR.S
	24	5103	gi|2624326	15.9/5.52	10.96/5.43	97	73	0.3	Glycine-rich protein 1 [Oryza sativa Japonica Group]	Cold, circadian rhythm, and RNA binding 2 (CCR2,GRP7)	AT2G21660	1019.4616	1018.4543	1018.4217	32.1	150	-	159	0	---	R.GGGNSDGNWR.N
												1073.6042	1072.5969	1072.5625	32.1	39	-	47	1	---	K.IINDRETGR.S
												1467.6929	1466.6857	1466.6613	16.6	10	-	22	0	47	R.CFVGGLAWATDDR.S
												1822.8616	1821.8544	1821.8468	4.14	48	-	63	1	---	R.SRGFGFVTFSSEQAMR.D + Oxidation (M)
	25	5202	gi|414880947	59.5/5.95	15.93/5.5	142	66	0.52	ATP synthase subunit beta family protein [Zea mays]	ATP synthase alpha/beta family protein	AT5G08680	949.5648	948.5575	948.5505	7.41	5	-	12	1	---	R.RAFSSILR.S
												1173.6571	1172.6498	1172.6554	-4.74	212	-	221	0	---	K.VVDLLAPYQR.G
												1262.6345	1261.6272	1261.6336	-5.09	133	-	144	0	---	R.TIAMDGTEGLVR.G
												1390.6839	1389.6766	1389.6790	-1.69	249	-	262	0	---	K.AHGGFSVFAGVGER.T
												1399.7658	1398.7585	1398.7620	-2.47	307	-	319	0	---	R.VGLTGLTVAEHFR.D
												1409.7986	1408.7913	1408.8038	-8.90	148	-	161	0	---	R.VLNTGSPITVPVGR.A
												1492.7831	1491.7759	1491.7681	5.18	336	-	349	0	---	R.FTQANSEVSALLGR.I
												1520.7889	1519.7816	1519.7896	-5.24	179	-	191	0	---	K.GDITTNHFLPIHR.E
												1662.7771	1661.7698	1661.7654	2.65	290	-	304	0	---	K.CALVYGQMNEPPGAR.A
												1707.8905	1706.8832	1706.9138	-17.91	118	-	132	0	---	R.LVLEVAQHLGENMVR.T
												1839.8711	1838.8638	1838.8734	-5.18	432	-	447	0	---	R.MLSPHVLGEDHYNTAR.G
												1864.9366	1863.9293	1863.9367	-3.94	320	-	335	0	---	R.DAEGQDVLLFIDNIFR.F
												1932.0338	1931.0265	1930.9942	16.7	488	-	505	0	---	R.FLSQPFHVAEVFTGAPGK.Y
												2061.0243	2060.0170	2060.0426	-12.41	413	-	431	0	---	R.QISELGIYPAVDPLDSTSR.M
												2186.1261	2185.1188	2185.1379	-8.74	350	-	370	0	---	R.IPSAVGYQPTLATDLGGLQER.I
												2239.1783	2238.1711	2238.1644	2.97	44	-	67	1	---	R.VAAYASSATAQAAPAPPPPSTGKK.T
												2575.3087	2574.3015	2574.3112	-3.79	73	-	97	0	---	K.ITDEFTGAGAIGQVCQVIGAVVDVR.F
												2672.3471	2671.3398	2671.3738	-12.73	458	-	481	1	---	K.NLQDIIAILGMDELSEDDKLTVAR.A
	26	5404	gi|113536010	23.4/6.21	20.8/5.51	123	66	0.3	Os02g0259600 [Oryza sativa Japonica Group]	Ribosomal protein L21	AT1G35680	843.4581	842.4508	842.4286	26.4	114	-	119	0	---	R.YIYTQR.L
												963.5185	962.5112	962.5008	10.9	106	-	113	0	---	R.QYIVMPGR.Y
												979.4786	978.4714	978.4957	-24.87	106	-	113	0	---	R.QYIVMPGR.Y + Oxidation (M)
												1354.8887	1353.8815	1353.8344	34.8	2	-	14	1	---	M.ATATLPLRLLASK.T
												1393.7139	1392.7066	1392.7071	-0.36	93	-	105	0	---	K.DADIFAVVMIGSR.Q
												1409.7128	1408.7055	1408.7021	2.44	93	-	105	0	61	K.DADIFAVVMIGSR.Q + Oxidation (M)
												2311.1932	2310.1859	2310.1790	2.97	143	-	164	0	---	K.AYIGMPVVTNAAVHAVVEEQGR.D
												2669.3319	2668.3246	2668.3279	-1.24	143	-	167	1	---	K.AYIGMPVVTNAAVHAVVEEQGRDDK.V
	27	5606	gi|475531176	32.8/5.43	28.94/5.5	77	66	0.06	Lactoylglutathione lyase [Aegilops tauschii]	GLX1, glyoxalase Ⅰ homolog	AT1G11840	889.4794	888.4721	888.4640	9.19	25	-	31	0	29	R.MLHAVYR.V
												1497.7309	1496.7236	1496.7480	-16.28	150	-	162	0	35	R.GPTPEPLCQVMLR.V
	28	5902	gi|514760125	48.1/5.17	64.75/5.55	62	58	0.15	enolase 1-like isoform X4 [Setaria italica]	LOS2, ENO2, Enolase	AT2G36530	806.4758	805.4686	805.4446	29.8	418	-	423	0		K.YNQLLR.I
												949.5634	948.5561	948.5314	26.1	1	-	9	0		-.MAVTITSVK.A
												1601.8262	1600.8189	1600.8420	-14.45	355	-	369	0		K.VNQIGSVTESIEAVR.M
												1790.8925	1789.8852	1789.9210	-19.98	36	-	53	0		R.GAVPSGASTGIYEALELR.D
												2524.2941	2523.2868	2523.3181	-12.38	316	-	338	0		K.LTDEIGQQVQIVGDDLLVTNPTR.V
	29	5908	gi|413918180	102.1/6.23	81.76/5.52	374	66	0.29	hypothetical protein ZEAMMB73_120778 [Zea mays]	CLPC, ATHSP93-V, HSP93-V, DCA1, CLPC1, CLPC homologue 1	AT5G50920	1022.5353	1021.5280	1021.5266	1.36	805	-	812	0	---	R.LDEMIVFR.Q
												1029.5708	1028.5635	1028.5614	1.99	306	-	315	0	---	K.TAIAEGLAQR.I
												1085.5059	1084.4986	1084.4937	4.49	344	-	351	1	---	K.YRGEFEER.L
												1157.5246	1156.5173	1156.4893	24.2	669	-	677	0	---	R.LDMSEFMER.H
												1159.6069	1158.5997	1158.6067	-6.04	101	-	110	0	---	K.VIMLAQEEAR.R
												1207.6232	1206.6160	1206.6357	-16.32	414	-	423	1	---	K.HIEKDPALER.R
												1369.6906	1368.6833	1368.6938	-7.70	795	-	804	0	27	K.QYFRPEFLNR.L
												1382.7454	1381.7381	1381.7565	-13.29	264	-	276	1	---	K.LAEEGKLDPVVGR.Q
												1397.7283	1396.7210	1396.7310	-7.18	212	-	224	0	---	R.VLESLGADPNNIR.T
												1476.7741	1475.7668	1475.7773	-7.11	159	-	172	0	37	R.GSGFVAVEIPFTPR.A
												1486.7801	1485.7728	1485.7675	3.59	316	-	329	1	---	R.ISNGDVPETIEGKK.V
												1609.8684	1608.8611	1608.8723	-6.96	430	-	443	0	42	K.VPEPTVDETIQILR.G
												1691.8018	1690.7945	1690.8024	-4.71	654	-	668	0	---	K.ALAAYYFGSEEAMIR.L
												1707.8028	1706.7956	1706.7974	-1.05	654	-	668	0	---	K.ALAAYYFGSEEAMIR.L + Oxidation (M)
												1725.8213	1724.8140	1724.8039	5.83	398	-	412	0	---	R.GELQCIGATTLDEYR.K
												1764.9343	1763.9270	1763.9570	-17.02	705	-	718	1	---	R.RRPYTVVLFDEIEK.A
												1853.9042	1852.8969	1852.8989	-1.06	398	-	413	1	---	R.GELQCIGATTLDEYRK.H
												1959.0313	1958.0240	1958.0374	-6.83	630	-	648	0	---	K.NPNRPIASFIFSGPTGVGK.S
												1985.9603	1984.9530	1984.9499	1.56	719	-	735	0	---	K.AHPDVFNMMLQILEDGR.L
												2033.1210	2032.1138	2032.1218	-3.94	186	-	203	0	---	R.QLGHNYIGSEHLLLGLLR.E
												2264.1470	2263.1397	2263.1485	-3.85	683	-	704	0	84	K.LIGSPPGYVGYTEGGQLTEAVR.R
												2277.1028	2276.0955	2276.0961	-0.24	457	-	476	0	---	R.YTDDALIAAAQLSYQYISDR.F
	30	5909	gi|113594751	74.0/5.44	72.55/5.51	80	66	0.13	Os06g0133800, partial [Oryza sativa Japonica Group]	Transketolase	AT2G45290	996.4951	995.4878	995.4613	26.6	66	-	72	0	41	K.NPYWFNR.D
												1486.8026	1485.7953	1485.7769	12.4	221	-	232	0	---	R.FEALGWHTIWVK.N
												2249.1196	2248.1123	2248.0980	6.39	500	-	520	0	---	R.AMPNILMLRPADGNETAGAYK.I + Oxidation (M)
												2710.2268	2709.2195	2709.2284	-3.27	37	-	61	0	---	K.ANSGHPGLPMGCAPMGHILYDEVMR.Y
												3027.4060	3026.3987	3026.4145	-5.22	194	-	220	0	---	K.LIAFYDDNHISIDGDTEIAFTEDVSAR.F
	31	5913	gi|514825289	55.6/5.70	70.66/5.54	117	66	0.17	ATP synthase subunit alpha, mitochondrial-like [Setaria italica]	ATP1 , ATP synthase subunit 1	ATMG01190	892.5249	891.5177	891.4814	40.7	395	-	401	0	---	K.LELAQYR.E
												972.5585	971.5513	971.5400	11.6	33	-	42	0	---	R.VVSVGDGIAR.V
												1026.6260	1025.6188	1025.5869	31.0	154	-	163	0	---	K.AVDSLVPIGR.G
												1203.6630	1202.6557	1202.6506	4.22	7	-	17	0	---	R.AAELTTLLESR.M
												1537.7537	1536.7464	1536.7361	6.67	295	-	307	0	80	R.EAFPGDVFYLHSR.L
												1834.8691	1833.8618	1833.8356	14.3	18	-	32	0	---	R.MTNFYTNFQVDEIGR.V
												2308.1527	2307.1454	2307.1495	-1.77	402	-	423	0	---	R.EVAAFAQFGSDLDAATQALLNR.G
	32	6202	gi|13241107	15.6/8.24	11.45/5.67	133	75	0.16	ribulose-1,5-bisphosphate carboxylase small subunit P1A, partial [Flaveria palmeri]	RBCS1A, ribulose bisphosphate carboxylase small chain 1A	AT1G67090	1152.5793	1151.5721	1151.5176	47.3	1	-	10	1	---	-.SNGGRVQCMK.V + Oxidation (M)
												1315.5519	1314.5446	1314.5476	-2.30	62	-	73	0	113	R.ENASSPGYYDGR.Y
	33	6203	gi|321273458	11.7/5.41	11.93/5.78	118	75	0.26	chloroplast ribulose-1,5-bisphosphate carboxylase/oxygenase small subunit [Flaveria trinervia]	RBCS1A, ribulose bisphosphate carboxylase small chain 1A	AT1G67090	1315.5603	1314.5530	1314.5476	4.08	52	-	63	0	99	R.ENASSPGYYDGR.Y
												1524.7262	1523.7190	1523.6782	26.7	70	-	83	0	---	K.LPMSGCTDSAQVMK.E
	34	6204	gi|131389	25.9/9.14	12.16/5.85	108	75	0.16	Oxygen-evolving enhancer protein 2, chloroplastic [Chlamydomonas reinhardtii]	PSBP-1, OEE2, PSII-P, OE23 , photosystem II subunit P-1	AT1G06680	863.3729	862.3657	862.3417	27.8	193	-	201	0	---	R.SADGDEGGR.H
												1771.8944	1770.8872	1770.9053	-10.25	91	-	105	1	---	K.WNPSKENDFPGVILR.Y
												1798.8197	1797.8124	1797.7918	11.5	148	-	164	0	90	K.QAYSGETQSEGGFAPNR.V
	35	6208	gi|212276009	35.3/5.57	13.79/5.9	112	66	0.15	uncharacterized protein LOC100191684 [Zea mays]	PSBO2, PSBO-2, OEC33, photosystem II subunit O-2	AT3G50820	850.4667	849.4594	849.4232	42.6	241	-	248	0	---	R.GSSFLDPK.G
												1252.6685	1251.6612	1251.6459	12.2	94	-	103	1	9	K.RLTYDEIQSK.T
												1698.9053	1697.8980	1697.9134	-9.05	2	-	18	0	---	M.AASLQVQAAATLMQPAK.I
												1760.8888	1759.8815	1759.8741	4.22	195	-	211	0	74	K.DGIDYAAVTVQLPGGER.V
	36	6510	gi|514737330	27.2/5.18	25.26/5.6	77	66	0.16	L-ascorbate peroxidase 2, cytosolic-like isoform X2 [Setaria italica]	APX1, MEE6, CS1, ATAPX1, ATAPX01,ascorbate peroxidase 1	AT1G07890	974.4863	973.4790	973.4837	-4.81	31	-	38	0	---	K.NCAPLMLR.L
												990.4875	989.4802	989.4786	1.56	31	-	38	0	---	K.NCAPLMLR.L + Oxidation (M)
												1571.8610	1570.8538	1570.8719	-11.53	210	-	223	0	53	K.ALLSDPSFRPLVEK.Y
												2046.8739	2045.8666	2045.9007	-16.65	224	-	241	0	---	K.YAADEDAFFADYAEAHLK.L
	37	6604	gi|474125336	32.8/5.57	29.03/5.59	133	66	0.18	Lactoylglutathione lyase [Triticum urartu]	GLX1 , glyoxalase I homolog	AT1G11840	889.4953	888.4880	888.4640	27.1	25	-	31	0	45	R.MLHAVYR.V
												905.4870	904.4797	904.4589	23.0	25	-	31	0	---	R.MLHAVYR.V + Oxidation (M)
												1255.6641	1254.6568	1254.6972	-32.23	278	-	288	0	---	K.VVLVDHADFLK.E
												1497.7500	1496.7427	1496.7480	-3.51	150	-	162	0	54	R.GPTPEPLCQVMLR.V
												1513.7400	1512.7327	1512.7429	-6.73	150	-	162	0	---	R.GPTPEPLCQVMLR.V + Oxidation (M)
												2415.1280	2414.1208	2414.1577	-15.28	128	-	149	0	---	K.GGSTVIAFAQDPDGYMFELIQR.G
	38	6805	RCA_SOLPN	50.9/8.61	45.9/5.82	82	66	0.2	Ribulose bisphosphate carboxylase/oxygenase activase, chloroplastic OS=Solanum pennellii PE=2 SV=1	Rubisco activase	AT2G39730	895.4528	894.4455	894.4083	41.6	351	-	357	0	---	R.VYDDEVR.K
												940.5081	939.5009	939.4603	43.2	302	-	308	0	---	K.FYWAPTR.E
												1340.6869	1339.6797	1339.6309	36.4	302	-	311	1	---	K.FYWAPTREDR.I
												1500.7572	1499.7499	1499.7944	-29.65	54	-	66	1	---	R.NLRVVAQEVDETK.E
												1516.8013	1515.7940	1515.8297	-23.55	358	-	371	1	---	R.KWVSGTGIELIGEK.L
												1555.7275	1554.7203	1554.7613	-26.41	167	-	179	1	---	K.GQGKSFQCELVFR.K
												1868.9694	1867.9621	1867.9469	8.14	332	-	348	0	39	K.IVDSFPGQSIDFFGALR.A
												2089.1693	2088.1621	2088.1619	0.07	277	-	295	0	---	R.VPIIVTGNDFSTLYAPLIR.D
	39	6808	gi|413935734	20.4/8.89	49.39/5.62	349	66	0.24	hypothetical protein ZEAMMB73_319281 [Zea mays]	PGK, phosphoglycerate kinase	AT1G79550	1072.6531	1071.6458	1071.6440	1.68	75	-	83	0	52	K.YSLKPLVPR.L
												1734.9894	1733.9821	1734.0039	-12.58	106	-	122	0	112	K.LAAALPEGGVLLLENVR.F
												1919.9384	1918.9311	1918.9537	-11.76	138	-	155	0	124	K.LASVADLYVNDAFGTAHR.A
												2048.0424	2047.0351	2047.0487	-6.63	137	-	155	1	---	K.KLASVADLYVNDAFGTAHR.A
	40	6810	gi|115448091	45.2/5.68	72.75/5.67	132	73	0.2	Os02g0698000 [Oryza sativa Japonica Group], PRK; Phosphoribulokinase (PRK) is an enzyme involved in the Benson-Calvin cycle in chloroplasts or photosynthetic prokaryotes.	Phosphoribulokinase	AT1G32060	828.4877	827.4804	827.4501	36.6	123	-	130	0	---	K.GVTALDPR.A
												1249.6687	1248.6614	1248.6350	21.2	384	-	393	0	---	R.DLYEQIIAER.A
												1343.6865	1342.6792	1342.6591	15.0	350	-	360	0	---	K.FYGEVTQQMLK.H
												1420.7478	1419.7406	1419.7034	26.2	231	-	242	0	---	R.KPDFDAFIDPQK.Q
												1518.8531	1517.8458	1517.8201	16.9	382	-	393	1	46	K.IRDLYEQIIAER.A
												1702.8898	1701.8825	1701.8549	16.2	173	-	186	0	40	K.IFVIEGLHPMFDER.V
												1718.8764	1717.8692	1717.8498	11.3	173	-	186	0	(29)	K.IFVIEGLHPMFDER.V + Oxidation (M)
												2979.3687	2978.3615	2978.3564	1.71	90	-	116	0	---	K.GGNPDSNTLISDTTTVICLDDYHSLDR.T
	41	6812	G3PA_CHLRE	40.5/9.17	48.9/5.68	78	66	0.18	Glyceraldehyde-3-phosphate dehydrogenase A, chloroplastic OS=Chlamydomonas reinhardtii GN=GAPA PE=1 SV=1	Glyceraldehyde-3-phosphate dehydrogenase B subunit	AT1G42970	715.3180	714.3107	714.3020	12.2	55	-	59	0	---	R.CWHGR.Q
												811.4411	810.4338	810.4348	-1.17	225	-	231	0	---	R.LLDASHR.D
												833.4695	832.4622	832.4555	8.01	40	-	47	0	---	R.VAINGFGR.I
												1555.6706	1554.6633	1554.6733	-6.44	211	-	224	0	---	K.GTMTTTHSYTGDQR.L
												1772.7937	1771.7864	1771.7954	-5.09	347	-	360	0	42	K.VVAWYDNEWGYSQR.V
												2321.1045	2320.0972	2320.1985	-43.63	125	-	146	1	---	K.EMNIDLVIEGTGVFIDKVGAGK.H + Oxidation (M)
	42	6813	gi|113547318	47.5/6.22	44.85/5.85	188	66	0.12	Os03g0129300 [Oryza sativa Japonica Group]	GAPB , glyceraldehyde-3-phosphate dehydrogenase B subunit	AT1G42970	1317.6704	1316.6631	1316.6196	33.0	91	-	99	1	---	R.NFLRCWHER.E
												1555.6923	1554.6850	1554.6733	7.54	252	-	265	0	82	K.GTMTTTHSYTGDQR.L
												1769.9131	1768.9059	1768.8956	5.83	100	-	116	0	58	R.ENSPLEVVVVNDSGGVR.N
												1772.8116	1771.8043	1771.7954	5.03	389	-	402	0	13	K.VVAWYDNEWGYSQR.V
	43	6814	RCA_PHAAU	48.0/7.57	42.7/5.80	134	66	0.11	Ribulose bisphosphate carboxylase/oxygenase activase, chloroplastic OS=Phaseolus aureus GN=RCA PE=2 SV=2	Rubisco activase	AT2G39730	1623.7839	1622.7766	1622.7545	13.6	224	-	238	0	24	K.MCALFINDLDAGAGR.L
												1882.9690	1881.9618	1881.9625	-0.41	335	-	351	0	56	K.LVDTFPGQSIDFFGALR.A
												2089.1451	2088.1378	2088.1619	-11.54	280	-	298	0	30	R.VPIIVTGNDFSTLYAPLIR.D
	44	6902	gi|347602486	101.8/6.14	90.3/5,81	278	66	0.3	Chaperone protein ClpC1, chloroplastic; ATP-dependent Clp protease ATP-binding subunit ClpC homolog 1; Casein lytic proteinase C1	CLPC, ATHSP93-V, HSP93-V, DCA1, CLPC1 , CLPC homologue 1	AT5G50920	1016.5180	1015.5108	1015.4757	34.6	596	-	603	0	---	K.MEETLHTR.I
												1022.5561	1021.5488	1021.5266	21.7	802	-	809	0	---	R.LDEMIVFR.Q
												1029.5884	1028.5812	1028.5614	19.2	303	-	312	0	---	K.TAIAEGLAQR.I
												1038.5565	1037.5493	1037.5216	26.7	802	-	809	0	---	R.LDEMIVFR.Q + Oxidation (M)
												1085.5147	1084.5074	1084.4937	12.6	341	-	348	1	---	K.YRGEFEER.L
												1111.5834	1110.5761	1110.5570	17.2	444	-	451	1	---	R.ERYELHHK.L
												1159.6303	1158.6231	1158.6067	14.2	98	-	107	0	21	K.VIMLAQEEAR.R
												1207.6498	1206.6425	1206.6357	5.68	411	-	420	1	---	K.HIEKDPALER.R
												1314.7414	1313.7341	1313.7303	2.95	172	-	182	1	---	K.RVLELSLEEAR.Q
												1369.7153	1368.7080	1368.6938	10.3	792	-	801	0	22	K.QYFRPEFLNR.L
												1370.7811	1369.7738	1369.7387	25.6	593	-	603	1	---	R.LLKMEETLHTR.I
												1382.7545	1381.7473	1381.7565	-6.70	261	-	273	1	---	K.LAEEGKLDPVVGR.Q
												1397.7549	1396.7476	1396.7310	11.9	209	-	221	0	---	R.VLESLGADPNNIR.T
												1476.7936	1475.7864	1475.7773	6.15	156	-	169	0	---	R.GSGFVAVEIPFTPR.A
												1486.7794	1485.7721	1485.7675	3.11	313	-	326	1	---	R.ISNGDVPETIEGKK.V
												1609.8854	1608.8781	1608.8723	3.63	427	-	440	0	46	K.VPEPTVDETIQILR.G
												1691.8303	1690.8230	1690.8024	12.1	651	-	665	0	---	K.ALAAYYFGSEEAMIR.L
												1707.8200	1706.8127	1706.7974	8.98	651	-	665	0	---	K.ALAAYYFGSEEAMIR.L + Oxidation (M)
												1725.8284	1724.8211	1724.8039	9.98	395	-	409	0	---	R.GELQCIGATTLDEYR.K
												1853.9142	1852.9070	1852.8989	4.36	395	-	410	1	---	R.GELQCIGATTLDEYRK.H
												1959.0589	1958.0516	1958.0374	7.28	627	-	645	0	---	K.NPNRPIASFIFSGPTGVGK.S
												2002.0348	2001.0276	2000.9448	41.4	716	-	732	0	---	K.AHPDVFNMMLQILEDGR.L + Oxidation (M)
												2033.1305	2032.1232	2032.1218	0.70	183	-	200	0	---	R.QLGHNYIGSEHLLLGLLR.E
												2264.1676	2263.1603	2263.1485	5.24	680	-	701	0	---	K.LIGSPPGYVGYTEGGQLTEAVR.R
												2293.1070	2292.0997	2292.0910	3.82	454	-	473	0	---	R.YTDDSLIAAAQLSYQYISDR.F
	45	6908	gi|452029828	48.2/6.33	58.6/5.63	176	66	0.27	ribulose-1,5-bisphosphate carboxylase/oxygenase large subunit, partial (chloroplast) [Digitaria radicosa]	RBCL, ribulose-bisphosphate carboxylases	ATCG00490	898.4384	897.4311	897.4028	31.6	287	-	293	0	---	K.NHGMHFR.V
												971.4309	970.4236	970.4001	24.3	169	-	175	0	---	R.ACYECLR.G
												1021.5623	1020.5551	1020.5240	30.4	14	-	22	0	---	K.DTDILAAFR.V
												1116.6043	1115.5970	1115.5757	19.1	403	-	412	0	---	R.VALEACVQAR.N
												1187.6869	1186.6796	1186.6571	19.0	267	-	276	0	---	R.DNGLLLHIHR.A
												1293.7015	1292.6942	1292.6799	11.1	321	-	331	0	---	R.EMTLGFVDLLR.D
												1309.7060	1308.6987	1308.6873	8.68	287	-	297	1	---	K.NHGMHFRVLAK.A
												1451.6474	1450.6401	1450.6147	17.5	183	-	194	0	---	K.DDENVNSQPFMR.W
												1465.7756	1464.7684	1464.7474	14.3	128	-	140	0	78	K.TFQGPPHGIQVER.D
												1502.8396	1501.8323	1501.8439	-7.69	146	-	158	0	---	K.YGRPLLGCTIKPK.L
												1824.9138	1823.9065	1823.8182	48.4	218	-	233	0	---	K.GHYLNATAATCEEMIK.R + Oxidation (M)
												2170.0207	2169.0135	2168.9797	15.6	176	-	194	1	---	R.GGLDFTKDDENVNSQPFMR.W
	46	6914	gi|514783555	60.6/5.49	73.77/5.59	206	66	0.15	2,3-bisphosphoglycerate-independent phosphoglycerate mutase-like [Setaria italica]	Phosphoglycerate mutase, 2,3-bisphosphoglycerate-independent	AT3G08590	910.5255	909.5182	909.5032	16.5	163	-	170	0	---	R.VHILTDGR.D
												1101.5718	1100.5645	1100.5574	6.41	195	-	206	0	---	K.GIDAQIASGGGR.M
												1482.7203	1481.7131	1481.7297	-11.20	349	-	361	1	---	K.NGIRTFACSETVK.F
												1489.7075	1488.7002	1488.6885	7.87	296	-	307	1	53	K.ALEYADFDKFDR.V
												2338.1898	2337.1826	2337.1713	4.81	121	-	142	0	---	K.ESFENGTLHLIGLLSDGGVHSR.L
												2393.2069	2392.1996	2392.1758	9.96	171	-	192	0	118	R.DVLDGSSVGFVETLENDLSQLR.G
	47	6915	gi|413934298	22.2/6.74	71.42/5.79	208	66	0.36	hypothetical protein ZEAMMB73_492015 [Zea mays]	AlaAT1, alanine aminotransferas	AT1G17290	973.5181	972.5108	972.5240	-13.54	84	-	92	0	---	K.DGILESLAR.R
												1023.5263	1022.5190	1022.5185	0.47	138	-	146	0	60	K.APDAFYALR.L
												1484.7122	1483.7049	1483.7130	-5.44	28	-	41	0	82	R.GGYMEITGFSAPVR.E
												1640.8118	1639.8045	1639.8141	-5.82	27	-	41	1	---	K.RGGYMEITGFSAPVR.E
												1839.9971	1838.9898	1838.9924	-1.40	172	-	187	1	---	R.CTILPQEDKIPAVISR.F
												2606.3797	2605.3724	2605.4017	-11.23	147	-	171	0	---	R.LLESTGIVVVPGSGFGQVPGTWHIR.C
	48	6918	gi|514752421	48.2/5.59	70.07/5.93	133	66	0.18	enolase 2-like isoform X2 [Setaria italica]	LOS2, ENO2, Enolase	AT2G36530	806.4470	805.4398	805.4446	-6.03	417	-	422	0	17	K.YNQLLR.I
												978.5018	977.4945	977.4971	-2.62	438	-	445	1	---	K.FRAPVEPY.-
												1238.5920	1237.5848	1237.5775	5.89	372	-	382	0	---	K.HAGWGVMTSHR.S
												1790.9262	1789.9189	1789.9210	-1.19	35	-	52	0	79	R.AAVPSGASTGVYEALELR.D
												1983.8560	1982.8487	1982.8463	1.23	17	-	34	0	---	R.GNPTVEVDVCCSDGTFAR.A
												2557.2656	2556.2583	2556.2741	-6.19	315	-	337	0	---	K.MTEEIGEQVQIVGDDLLVTNPTR.V
	49	7106	gi|413923213	17.1/9.97	10/6.37	106	66	0.1	ferredoxin-thioredoxin reductase, variable chain [Zea mays]	FTRA2, ferredoxin/thioredoxin reductase subunit A (variable subunit) 2	AT5G08410	818.5032	817.4959	817.4599	44.1	144	-	149	0	---	R.FFVHLR.E
												2014.9268	2013.9195	2013.9109	4.28	144	-	159	1	90	R.FFVHLREDEFEFVDGE.-
	50	7107	gi|194702912	20.7/6.41	9.34/6.27	82	74	0.19	Cytochrome b6-f complex iron-sulfur subunit [Saccharum hybrid cultivar ROC22]	Photosynthetic electron transfer C	AT4G03280	1018.4955	1017.4882	1017.4556	32.0	184	-	191	0	---	R.TGEDPWWK.A
												1507.7639	1506.7566	1506.7871	-20.25	172	-	183	0	49	K.VLFVPWVETDFR.T
												3263.6164	3262.6091	3262.7027	-28.67	154	-	183	1	---	R.GPAPLSLALVHADVDDGKVLFVPWVETDFR.T
	51	7207	gi|301073308	15.3/5.65	11.81/6.32	96	73	0.2	Cu/Zn superoxide dismutase [Aeluropus lagopoides]	Copper/zinc superoxide dismutase 1	AT1G08830	733.3772	732.3700	732.3515	25.2	135	-	142	0	---	K.TTGNAGGR.V
												1152.5406	1151.5334	1151.5207	11.0	69	-	78	0	65	K.EHGAPEDEIR.H
												1335.7114	1334.7041	1334.6830	15.8	115	-	127	0	---	R.AVVVHADPDDLGK.G
	52	7306	HSP7M_PEA	72.4/5.81	17.06/6.17	69	57	0.18	Heat shock 70 kDa protein, mitochondrial OS=Pisum sativum GN=HSP1 PE=2 SV=1	Mitochondrial Heat shock 70 kDa protein 2 (HSC70-2)	AT5G09590	887.4617	886.4544	886.4872	-36.96	540	-	546	0	---	K.EQQITIR.S
												1450.7443	1449.7370	1449.6769	41.5	618	-	631	1	---	R.TAMAGENADDIKAK.L + Oxidation (M)
												1546.7911	1545.7838	1545.8515	-43.77	349	-	361	1	---	K.FEALVNNLIERTK.A
												1806.9805	1805.9732	1805.8981	41.6	218	-	234	0	---	R.IINEPTAAALSYGMNNK.E
												1938.9776	1937.9703	1937.9993	-14.94	408	-	427	0	---	K.GVNPDEAVAMGAALQGGILR.G
												1980.0382	1979.0309	1979.0476	-8.43	184	-	201	1	---	K.TISKAVVTVPAYFNDAQR.Q
												2161.1381	2160.1308	2160.1096	9.79	370	-	389	1	---	K.DANISIKDVDEVLLVGGMTR.V + Oxidation (M)
												2354.1355	2353.1283	2353.2060	-33.03	404	-	427	1	---	K.SPSKGVNPDEAVAMGAALQGGILR.G + Oxidation (M)
												2379.2142	2378.2069	2378.0907	48.9	608	-	629	1	---	K.EIEDAVSDLRTAMAGENADDIK.A + Oxidation (M)
	53	7403	gi|514736440	40.9/7.14	23.44/6.44	92	66	0.23	malate dehydrogenase, chloroplastic-like [Setaria italica]	MDH, malate dehydrogenase	AT3G47520	1219.7250	1218.7177	1218.6972	16.8	210	-	220	0	58	K.LFGVTTLDVVR.A
												2087.0843	2086.0770	2086.0695	3.64	256	-	273	1	---	K.ARPKVPFTDEEVEELTAR.V
												2146.0827	2145.0754	2145.0161	27.7	107	-	127	0	---	K.GITADLSHCNTPAEVAGFTGK.D
												2239.1481	2238.1408	2238.1691	-12.65	2	-	22	1	---	M.AAAAIAALSFASVPCREHQLR.H
												2254.1555	2253.1482	2253.0583	39.9	342	-	361	1	---	R.EGMEEVVASELRGLSEYEAR.A
	54	7503	gi|113577990	31.4/9.13	26.24/6.15	127	66	0.05	Os05g0110300 [Oryza sativa Japonica Group]	NAD(P)-binding Rossmann-fold superfamily protein	AT2G37660	1933.9420	1932.9347	1932.9615	-13.86	246	-	262	0	122	R.ADVAEVCLQALLFEEAR.F
	55	7804	gi|20143564	29.4/5.27	47.49/6.06	93	73	0.09	ATPase alpha subunit, 3'-partial [Oryza sativa Japonica Group]	ATP synthase subunit alpha (ATPA)	ATCG00120	1317.6522	1316.6450	1316.6976	-39.99	256	-	266	0	---	R.HTLIIYDDLSK.Q
												1577.8167	1576.8094	1576.8032	3.96	189	-	202	0	84	K.GQDVICVYVAIGQR.A
	56	7805	gi|474105890	43.2/5.61	47.49/6.19	254	66	0.17	S-adenosylmethionine synthase 1 [Triticum urartu]	SAM-2, MAT2, SAM2, AtSAM2, S-adenosylmethionine synthetase 2	AT4G01850	979.5022	978.4949	978.4672	28.4	366	-	374	0	---	K.TAAYGHFGR.E
												1141.6427	1140.6354	1140.6040	27.6	230	-	239	0	58	K.TIFHLNPSGR.F
												1453.7780	1452.7707	1452.7474	16.1	240	-	254	0	72	R.FVIGGPHGDAGLTGR.K
												1963.0163	1962.0091	1961.9881	10.7	172	-	189	0	65	K.TQVTVEYLNEGGAMVPVR.V
												1979.0169	1978.0096	1977.9982	5.77	341	-	357	0	---	K.ENFDFRPGMIGINLDLK.K
	57	7905	gi|514742908	84.7/5.74	82.56/6.08	137	66	0.15	5-methyltetrahydropteroyltriglutamate--homocysteine methyltransferase-like isoform X2 [Setaria italica]	ATCIMS, Cobalamin-independent synthase family protein	AT5G17920	1096.5844	1095.5772	1095.5785	-1.20	401	-	411	1	---	K.AAAALKGSDHR.R
												1130.5840	1129.5768	1129.5702	5.77	1	-	10	0	---	-.MASHIVGYPR.M
												1555.7469	1554.7396	1554.7062	21.5	373	-	387	0	14	K.DEAYFAANAAAQASR.K
												1658.8580	1657.8507	1657.8213	17.8	689	-	704	0	23	K.YGAGIGPGVYDIHSPR.I
												1991.0582	1990.0509	1990.0007	25.2	477	-	493	0	29	K.LQEELDIDVLVHGEPER.N
												2124.1023	2123.0950	2123.0395	26.1	367	-	387	1	---	K.ALAGQKDEAYFAANAAAQASR.K
												2282.2519	2281.2446	2281.1801	28.3	590	-	610	0	---	K.EVEDLEAAGIQVIQIDEAALR.E
	58	7912	gi|424949905	51.7/6.14	63.57/6.16	75	66	0.24	ribulose-1,5-bisphosphate carboxylase/oxygenase large subunit, partial (chloroplast) [Bromus inermis]	RBCL, ribulose-bisphosphate carboxylases	ATCG00490	898.4370	897.4297	897.4028	30.0	309	-	315	0	---	K.NHGMHFR.V
												914.4051	913.3978	913.3977	0.13	309	-	315	0	---	K.NHGMHFR.V + Oxidation (M)
												1021.5498	1020.5425	1020.5240	18.1	36	-	44	0	---	K.DTDILAAFR.V
												1116.5899	1115.5826	1115.5757	6.15	425	-	434	0	---	R.VALEACVQAR.N
												1187.6765	1186.6692	1186.6571	10.2	289	-	298	0	---	R.DNGLLLHIHR.A
												1293.7024	1292.6951	1292.6799	11.8	343	-	353	0	---	R.EMTLGFVDLLR.D
												1465.7524	1464.7451	1464.7474	-1.54	150	-	162	0	---	K.TFQGPPHGIQVER.D
												1593.6590	1592.6517	1592.6963	-28.01	450	-	463	1	---	R.AACKWSPELAATCE.-
												2148.0058	2146.9986	2147.0933	-44.11	1	-	21	1	---	-.LVDMSPPTETKAGVGFQAGVK.D + Oxidation (M)
												2169.9773	2168.9700	2168.9797	-4.46	198	-	216	1	---	R.GGLDFTKDDENVNSQPFMR.W
	59	8003	gi|339759470	5.2/5.06	7.77/6.73	107	73	0.72	RuBisCO small subunit protein [Eleusine coracana]	Ribulose bisphosphate carboxylase small chain 1A	AT1G67090	930.4486	929.4413	929.4106	33.1	18	-	23	0	---	R.YWTMWK.L + Oxidation (M)
												1315.5606	1314.5533	1314.5476	4.30	6	-	17	0	76	R.ENASSPGYYDGR.Y
												1596.7715	1595.7642	1595.7688	-2.86	24	-	37	0	---	K.LPMFGCTDATQVLK.E + Oxidation (M)
	60	8206	gi|475606980	27.8/8.24	13.23/6.65	200	66	0.12	50S ribosomal protein L10, chloroplastic [Aegilops tauschii]	Ribosomal protein L10 family protein	AT5G13510	920.4792	919.4719	919.4433	31.1	197	-	204	0	---	K.SLETMPSR.A
												1191.7148	1190.7075	1190.6659	34.9	232	-	242	0	73	R.DVVAVLSAYVR.K
												1521.8113	1520.8041	1520.7657	25.2	86	-	98	0	103	R.EQLEGCYLLAGIR.Y
	61	8604	gi|113578928	34.7/5.92	29.73/6.88	207	66	0.07	Os05g0375400 [Oryza sativa Japonica Group]	Glycosyl hydrolase superfamily protein	AT4G16260	1395.7224	1394.7151	1394.6942	14.9	103	-	114	0	109	R.NNIQAYPSVSFR.Y
												1440.7903	1439.7830	1439.7633	13.7	278	-	289	0	84	R.IYNQNLINHVGR.G
	62	8606	gi|340511244	49.3/6.34	28.65/6.62	186	66	0.26	ribulose-1,5-bisphosphate carboxylase/oxygenase large subunit, partial (chloroplast) [Eleusine indica]	RBCL, ribulose-bisphosphate carboxylases	ATCG00490	898.4195	897.4123	897.4028	10.6	291	-	297	0	---	K.NHGMHFR.V
												912.4843	911.4770	911.4647	13.5	281	-	288	0	---	R.AMHAVIDR.Q
												914.4448	913.4376	913.3977	43.6	291	-	297	0	---	K.NHGMHFR.V + Oxidation (M)
												1116.5919	1115.5846	1115.5757	8.01	407	-	416	0	---	R.VALEACVQAR.N
												1187.6698	1186.6625	1186.6571	4.58	271	-	280	0	74	R.DNGLLLHIHR.A
												1293.7036	1292.6964	1292.6799	12.8	325	-	335	0	---	R.EMTLGFVDLLR.D
												1309.6962	1308.6889	1308.6873	1.23	291	-	301	1	---	K.NHGMHFRVLAK.A
												1407.7208	1406.7135	1406.6605	37.7	7	-	17	0	---	K.LTYYTPEYETK.D
												1451.6562	1450.6490	1450.6147	23.6	187	-	198	0	---	K.DDENVNSQPFMR.W
												1465.7716	1464.7643	1464.7474	11.6	132	-	144	0	---	K.TFQGPPHGIQVER.D
												1950.9485	1949.9413	1949.9087	16.7	222	-	238	1	---	K.GHYLNATAGTCEEMIKR.A
												2170.0126	2169.0053	2168.9797	11.8	180	-	198	1	---	R.GGLDFTKDDENVNSQPFMR.W
												2180.1464	2179.1391	2179.1538	-6.73	125	-	144	1	---	R.IPAAYAKTFQGPPHGIQVER.D
	63	8607	gi|514713083	28.2/5.97	27.72/6.67	89	66	0.21	2-Cys peroxiredoxin BAS1, chloroplastic-like [Setaria italica]	2-Cys Prx B, 2-cysteine peroxiredoxin B	AT5G06290	1485.84	1484.84	1484.84	1.48	176	-	189	0	55	K.SFGVLIPDQGIALR.G
												1721.93	1720.92	1720.92	-1.65	197	-	212	0	---	K.EGVIQHSTINNLAIGR.S
												2068.98	2067.97	2067.98	-5.29	73	-	90	0	---	K.APDFEAEAVFDQEFINVK.L
												2508.38	2507.37	2507.39	-6.83	190	-	212	1	---	R.GLFIIDKEGVIQHSTINNLAIGR.S
	64	8708	gi|218195985	17.4/5.56	27.21/6.59	98	66	0.22	hypothetical protein OsI_18213 [Oryza sativa Indica Group]	DHAR2, dehydroascorbate reductase 2	AT1G75270	1827.8606	1826.8533	1826.8370	8.94	9	-	25	0	82	K.AAVGHPDTLGDCPFSQR.V
												1892.9663	1891.9591	1891.9567	1.23	85	-	102	0	---	K.YPTPSLVTPPEYASVGSK.I
	65	8710	gi|514801897	42.9/6.60	34.43/6.84	360	66	0.13	glyceraldehyde-3-phosphate dehydrogenase A, chloroplastic-like [Setaria italica]	GAPA-2, glyceraldehyde 3-phosphate dehydrogenase A subunit 2	AT1G12900	811.4801	810.4728	810.4348	46.9	253	-	259	0	---	R.LLDASHR.D
												833.4969	832.4896	832.4555	40.9	69	-	76	0	---	K.VAINGFGR.I
												1405.7455	1404.7382	1404.7361	1.49	317	-	328	1	110	K.KTLAEEVNQAFR.D
												1555.6846	1554.6773	1554.6733	2.57	239	-	252	0	98	K.GTMTTTHSYTGDQR.L
												1571.6808	1570.6735	1570.6682	3.37	239	-	252	0	---	K.GTMTTTHSYTGDQR.L + Oxidation (M)
												1786.8177	1785.8104	1785.8111	-0.39	375	-	388	0	94	K.VIAWYDNEWGYSQR.V
	66	8711	MDHM_CITLA	36.4/8.88	34.43/6.79	58	57	0.19	Malate dehydrogenase, mitochondrial OS=Citrullus lanatus GN=MMDH PE=1 SV=1	Lactate/malate dehydrogenase family protein	AT3G15020	834.4628	833.4555	833.4793	-28.56	1	-	7	1	---	-.MKASILR.S + Oxidation (M)
												1219.7204	1218.7132	1218.6972	13.1	176	-	186	0	19	K.LFGVTTLDVVR.A
												1318.7263	1317.7190	1317.6929	19.8	121	-	132	0	---	R.DDLFNINAGIVK.S
												1347.8148	1346.8075	1346.7922	11.4	175	-	186	1	---	K.KLFGVTTLDVVR.A
												1389.7386	1388.7313	1388.6896	30.1	239	-	251	1	---	K.RTQDGGTEVVEAK.A
												2263.1513	2262.1440	2262.2518	-47.67	99	-	120	1	---	K.ALEGSDVVIIPAGVPRKPGMTR.D
	67	8712	gi|414588057	40.8/8.93	33.13/6.90	351	66	0.2	TPA: cysteine synthase [Zea mays]	ATCYSC1, cysteine synthase C1	AT3G61440	1009.5465	1008.5392	1008.5240	15.1	189	-	196	1	---	R.KATELYER.H
												1296.8097	1295.8025	1295.7813	16.3	348	-	359	0	51	K.LIVTVLPSLGER.Y
												1313.6961	1312.6888	1312.6663	17.1	360	-	370	0	55	R.YLSSALFDELR.K
												1316.7105	1315.7032	1315.7136	-7.91	169	-	181	0	---	R.AFGANLVLTDPAK.G
												1441.7932	1440.7860	1440.7612	17.2	360	-	371	1	85	R.YLSSALFDELRK.E
												1474.7452	1473.7379	1473.7133	16.7	105	-	117	0	---	K.DRPAISMLEDAEK.R
												1490.7477	1489.7404	1489.7082	21.6	105	-	117	0	---	K.DRPAISMLEDAEK.R + Oxidation (M)
												1803.9548	1802.9475	1802.9713	-13.19	165	-	181	1	---	R.VTMRAFGANLVLTDPAK.G
												1819.9706	1818.9634	1818.9662	-1.56	165	-	181	1	---	R.VTMRAFGANLVLTDPAK.G + Oxidation (M)
												1858.9575	1857.9502	1857.9182	17.2	148	-	163	0	85	K.GYELVLTMPSYTSLER.R
												1874.9391	1873.9319	1873.9131	9.98	148	-	163	0	---	K.GYELVLTMPSYTSLER.R + Oxidation (M)
	68	8804	ALF_MAIZE	39.0/7.52	41.93/6.83	120	66	0.28	Fructose-bisphosphate aldolase, cytoplasmic isozyme OS=Zea mays PE=2 SV=1	Aldolase superfamily protein	AT2G36460	829.4020	828.3947	828.3766	21.8	133	-	139	0	---	K.YYEAGAR.F
												1311.6760	1310.6688	1310.6772	-6.40	288	-	298	0	---	K.KPWSLSFSFGR.A
												1376.7463	1375.7391	1375.7347	3.16	238	-	249	0	34	K.VTPEVIAEYTVR.T
												1457.7071	1456.6999	1456.6906	6.33	117	-	129	1	---	K.ETTTQGHDDLGKR.C
												1502.7424	1501.7352	1501.7372	-1.37	40	-	52	0	---	R.LSSINVENVEENR.R
												1504.8346	1503.8274	1503.8297	-1.54	237	-	249	1	4	K.KVTPEVIAEYTVR.T
												1658.8439	1657.8366	1657.8383	-1.04	39	-	52	1	11	K.RLSSINVENVEENR.R
												2077.0892	2076.0819	2076.0963	-6.95	149	-	168	0	---	K.IGPNEPSQLAIDLNAQGLAR.Y
												2329.1407	2328.1334	2328.1961	-26.95	254	-	276	0	---	R.TVPAAVPAVLFLSGGQSEEEATR.N
	69	8805	gi|475575990	33.9/9.22	46.68/6.75	69	66	0.15	Peroxidase 12 [Aegilops tauschii]	Peroxidase superfamily protein	AT1G71695	819.4477	818.4404	818.4439	-4.24	185	-	191	0	---	K.FFAGHLK.L
												1008.5259	1007.5186	1007.5148	3.77	97	-	106	0	31	R.DSVHLAGGPR.Y
												1675.8153	1674.8080	1674.7849	13.8	225	-	239	0	---	R.QGLFTSDQDLHTDAK.T
												1813.9083	1812.9010	1812.8287	39.9	1	-	16	1	---	-.MTVHGGYFCNGEGLKK.E + Oxidation (M)
	70	8806	gi|113533280	46.4/6.34	46.45/6.92	140	66	0.3	Os01g0654500 [Oryza sativa Japonica Group]	cICDH, cytosolic NADP+-dependent isocitrate dehydrogenase	AT1G65930	993.4742	992.4669	992.4464	20.6	135	-	142	0	---	R.HAFGDQYR.A
												1033.6125	1032.6053	1032.5716	32.6	103	-	111	0	---	R.NIINGTVFR.E
												1164.6537	1163.6464	1163.6339	10.8	23	-	31	1	---	R.IFWQSIKDK.L
												1355.7152	1354.7079	1354.6841	17.6	302	-	314	0	---	K.TIEAEAAHGTVTR.H
												1378.6786	1377.6714	1377.6466	18.0	239	-	249	0	20	K.FEAAGIWYEHR.L
												1563.7591	1562.7518	1562.7286	14.8	191	-	204	1	---	R.AFAEASMTTAYEKK.W + Oxidation (M)
												1593.7965	1592.7893	1592.7735	9.87	237	-	249	1	33	K.SKFEAAGIWYEHR.L
												1676.7746	1675.7673	1675.7545	7.62	8	-	22	0	---	K.VANPIVEMDGDEMTR.I
												1797.8882	1796.8810	1796.8693	6.47	322	-	338	0	---	K.GGETSTNSIASIFAWTR.G
												3191.4465	3190.4393	3190.4765	-11.66	162	-	190	0	---	K.DEQIDLEVFNFTGAGGVALSMYNTDESIR.A
	71	8814	gi|225431124	38.8/8.92	34.77/6.89	86	73	0.24	Ferredoxin--NADP reductase, leaf isozyme, chloroplastic isoform 2 [Vitis vinifera]	Ferredoxin-NADP(+)-oxidoreductase 2 (LFNR2)	AT1G20020	811.4301	810.4228	810.4058	21.0	274	-	279	0	---	K.MYIQTR.M
												827.4166	826.4093	826.4007	10.5	274	-	279	0	---	K.MYIQTR.M + Oxidation (M)
												861.4998	860.4926	860.4902	2.73	140	-	146	1	---	K.VSLCVKR.L
												1219.6993	1218.6921	1218.6873	3.91	80	-	89	1	---	K.FKPKNPYIGR.C
												1229.6731	1228.6658	1228.6888	-18.68	42	-	53	1	---	R.DISAGGRVVSIR.A
												1366.7369	1365.7297	1365.7551	-18.62	134	-	145	1	---	K.NGKPHKVSLCVK.R
												1400.7177	1399.7105	1399.7567	-33.04	176	-	188	1	---	K.ITGPVGKEMLMPK.D
												1534.8032	1533.7959	1533.8151	-12.50	146	-	158	1	---	K.RLVYTNENGELVK.G
												1959.0066	1957.9994	1958.0295	-15.40	189	-	207	0	42	K.DPNATIIMLATGTGIAPFR.S
												1975.0001	1973.9929	1974.0244	-16.00	189	-	207	0	---	K.DPNATIIMLATGTGIAPFR.S + Oxidation (M)
	72	9501	gi|413942444	26.6/9.40	25.00/7.00	213	66	0.22	putative peptidyl-prolyl cis-trans isomerase family protein [Zea mays]	CYP20-2 , cyclophilin 20-2	AT5G13120	844.4467	843.4395	843.4239	18.4	202	-	208	0	---	K.TPWLDGR.H
												1408.7304	1407.7231	1407.7398	-11.85	86	-	98	0	---	K.VYFDISIGNPVGK.N
												1710.8935	1709.8862	1709.8770	5.39	1	-	18	0	---	-.MAAAAAAATSFTTLAVAR.S + Oxidation (M)
												2007.0095	2006.0022	2006.0109	-4.35	103	-	120	0	168	R.IVIGLYGDDVPQTAENFR.A
	73	5208	gi|374411791	15.2/5.03	17.4/5.59	60	48	0.5	ATP synthase CF1 epsilon subunit, partial [Eleusine coracana]	ATP synthase epsilon chain	ATCG00470	1145.6150	1144.6077	1144.6274	-17.20	12	-	20	1	---	K.RIILDCEVK.E
												1508.8047	1507.7974	1507.8147	-11.47	125	-	137	1	20	R.IRVEAINWIPPSN.-
												1990.0276	1989.0203	1989.0472	-13.54	53	-	69	0	---	R.LLNDQWLTAVLWSGFAR.I
												3127.5881	3126.5808	3126.6496	-21.99	21	-	50	0	---	K.EIILSTNSGQIGVLPNHAPINTAVDMGPLR.I
	74	5814	UCRIA_ORYSJ	24.2/8.54	42.23/65.54	84	57	0.24	Cytochrome b6-f complex iron-sulfur subunit, chloroplastic OS=Oryza sativa subsp. japonica GN=petC PE=1 SV=1	Photosynthetic electron transfer C	AT4G03280	1507.8628	1506.8555	1506.7871	45.4	206	-	217	0	47	K.VLFVPWVETDFR.T
												1775.0000	1773.9927	1773.9261	37.5	188	-	205	0	---	R.GPAPLSLALVHADVDDGK.V
												2859.3940	2858.3868	2858.3844	0.83	144	-	169	0	---	K.TLATYGINAVCTHLGCVVPWNAAENK.F
												3263.6263	3262.6190	3262.7027	-25.64	188	-	217	1	---	R.GPAPLSLALVHADVDDGKVLFVPWVETDFR.T
	75	6207	gi|290586402	26.4/7.78	15.13/5.81	170	73	0.32	RuBisCO large subunit [Acorus calamus]	Ribulose bisphosphate carboxylase large chain, catalytic domain	ATMG00280	775.4489	774.4417	774.4276	18.2	133	-	139	0	---	R.IPPAYSK.T
												933.5264	932.5192	932.5444	-27.03	2	-	11	1	---	K.AGVGFKAGVK.D
												1021.5392	1020.5320	1020.5240	7.80	26	-	34	0	46	K.DTDILAAFR.V
												1407.6773	1406.6701	1406.6605	6.77	15	-	25	0	---	K.LTYYTPEYETK.D
												1465.7585	1464.7513	1464.7474	2.65	140	-	152	0	62	K.TFQGPPHGIQVER.D
												1502.8063	1501.7990	1501.8439	-29.88	158	-	170	0	---	K.YGRPLLGCTIKPK.L
												1516.7886	1515.7813	1515.7544	17.7	209	-	220	1	---	R.DRFLFCAEALFK.A
	76	6607	gi|475582712	31.2/8.84	28.23/5.92	209	66	0.15	Peroxidase 70 [Aegilops tauschii]	Peroxidase superfamily protein	AT5G05340	1474.7646	1473.7573	1473.7610	-2.48	94	-	107	0	102	R.QTVSCADILAVAAR.D
												1558.7962	1557.7890	1557.7933	-2.79	276	-	290	0	---	R.MGNISPLTGAQGQIR.L + Oxidation (M)
												1710.9129	1709.9056	1709.9101	-2.63	108	-	124	0	82	R.DSVVALGGPSWTVPLGR.R
	77	8209	gi|388564565	20.9/8.20	11.53/6.76	128	73	0.29	Cytochrome b6-f complex iron-sulfur subunit [Saccharum hybrid cultivar ROC22]	Photosynthetic electron transfer C	AT4G03280	796.3802	795.3729	795.3624	13.3	84	-	90	0	---	K.THGPNDR.T
												1018.4752	1017.4679	1017.4556	12.1	184	-	191	0	---	R.TGEDPWWK.A
												1089.5029	1088.4956	1088.4927	2.66	184	-	192	1	---	R.TGEDPWWKA.-
												1363.6860	1362.6788	1362.6667	8.83	98	-	109	0	---	K.GDPTYLVVEQDK.T
												1507.8135	1506.8062	1506.7871	12.7	172	-	183	0	77	K.VLFVPWVETDFR.T
												3263.7842	3262.7770	3262.7027	22.8	154	-	183	1	---	R.GPAPLSLALVHADVDDGKVLFVPWVETDFR.T
