# Supplementary material for: Contrasting Proteomic and Metabolomic Responses of Bermudagrass to Drought and Salt Stresses
Source: Front Plant Sci. 2016 Nov 11;7:1694. doi: 10.3389/fpls.2016.01694 (PMC5105639; doi:10.3389/fpls.2016.01694)
Supplement: Supplementary file 3 [file Table2.XLSX]

## Sheet: Quantitive value mg per g F.W. 
		Control		Drought		Salt
	mg/g FW	Aver	SD	Aver	SD	Aver	SD
Amino acids	alanie	0.00882425	0.0658713	0.0975888	0.0107083	0.214654	0.0503936
Amino acids	asparagine	0.0116368	0.343651	0.470603	0.0486588	0.309433	0.0254895
Amino acids	aspartic acid	0.0045918	0.0747998	0.0611304	0.00233091	0.0387663	0.0063259
Amino acids	glutamic acid	0.0168082	0.146268	0.149128	0.0161954	0.181228	0.0224003
Amino acids	glycine	0.0153459	0.0362875	0.121098	0.0134418	0.0812512	0.0117885
Amino acids	lysine	0.00234049	0.0987944	0.145571	0.0172754	0.130757	0.00693661
Amino acids	norvaline	0.0070323	0.0402949	0.0550764	0.00878617	0.194439	0.0345578
Amino acids	proline	0.0240951	0.123714	0.460497	0.0424877	0.206916	0.00195254
Amino acids	valine	0.00438273	0.0220383	0.0295213	0.00394055	0.0314283	0.00275557
Amino acids	serine	0.000988238	0.0164932	0.0627387	0.00764064	0.0993167	0.0216962
Amino acids	threonine	0.00112079	0.00843775	0.0475502	0.008468	0.204568	0.0402178
Amino acids	tyrosine	0.00270408	0.0677347	0.0887707	0.00442497	0.0774497	0.0071516
Sugars	cellobiose	0.0077293	0.0905806	0.0667782	0.00040404	0.121471	0.00872583
Sugars	fructose	0.128344	1.35489	1.59637	0.160087	4.68048	0.411614
Sugars	galactose	1.37532	1.87385	0.331601	0.0629646	0.324574	0.0277045
Sugars	gentiobiose	0.00642859	0.0443187	0.0906663	0.0151771	0.0423916	0.0102655
Sugars	glucose	0.0364725	0.757452	0.798476	0.0806543	5.40809	2.57205
Sugars	lactose	0.310978	0.41752	0.0719573	0.00390931	0.116922	0.00379703
Sugars	lactulose	0.00155203	0.0335816	0.081727	0.00788957	0.0461209	0.00719693
Sugars	maltose	0.00702739	0.0905806	0.0673328	0.000820989	0.121471	0.00375101
Sugars	melibiose	0.0469224	1.53945	1.58459	0.0940257	1.22373	0.243025
Sugars	ribose	0.00960787	0.104299	0.114529	0.00863285	0.161282	0.00313234
Sugars	sorbose	0.0109147	0.10613	0.427594	0.0768101	5.48688	1.6429
Sugars	sucrose	0.0235761	2.11395	3.07928	0.102633	6.05684	0.0642229
Sugars	talose	0.212401	5.74275	5.75982	0.467979	8.38975	1.14999
Sugars	xylose/arabinose	0.00413963	0.064284	0.0770919	0.00275726	0.122699	0.00848796
Organic acids	butanoic acid	0.00716477	0.0607195	0.488792	0.648138	0.106688	0.012249
Organic acids	ethanedioic acid	0.00393459	0.031278	0.0452184	0.00225056	0.0477837	0.00527077
Organic acids	pentanedioic acid	0.00399155	0.0356878	0.156231	0.240568	0.166259	0.00865842
Organic acids	propanoic acid	0.0160907	0.0942323	0.192595	0.0170826	0.140021	0.0628508
Organic acids	threonic acid	0.00983577	0.100479	0.101889	0.0149706	0.120021	0.0095397
Sugar alcohols	glycerol	0.0448258	0.249269	0.259579	0.0300977	0.368425	0.0436189
Sugar alcohols	inositol	0.000968777	0.0144315	0.020963	0.00426816	0.0156678	0.0122106
Fatty acid	hexadecanoic acid	0.0083266	0.0450513	0.077742	0.00561977	0.0748678	0.00174953
Fatty acid	octadecanoic acid	0.00813009	0.134213	0.18238	0.013845	0.115365	0.00920498
Others	Myc-inositol	0.034209	0.328993	0.56864	0.0441242	0.805284	0.131817
Others	phosphoric acid	0.00859299	0.0631697	0.0657501	0.00469154	0.11611	0.0103867
